# Supplementary material for: Fungal antigenic variation using mosaicism and reassortment of subtelomeric genes’ repertoires
Source: Nat Commun. 2023 Nov 2;14:7026. doi: 10.1038/s41467-023-42685-6 (PMC10622565; doi:10.1038/s41467-023-42685-6)
Supplement: Supplementary file 4 — Supplementary Dataset 1-4 [file 41467_2023_42685_MOESM4_ESM.xlsx]

## Sheet: Supplementary Data 1 
Supplementary Data 1.
Query in BLASTn				Significant hits up- or downstream msg of same family : msg no., contig no., coordinates in hit's contig, cover of query %			Significant hits up- or downstream msg of another family : family, msg no., contig no., coordinates in hit's contig, cover of query %
200 bps up- or downstream of msg (pseudo)gene no.	Contig no.	Coordinates		msg gene	msg pseudogene		msg gene	msg pseudogene
up- msg-I 32	54	5025-5224		31,54,1483-1686,100	pseudo19,33,135716-135558,84		none	none
				66,98,24448-24243,100
				41,55,77734-77541,96
				40,55,81295-81135,79
				23,45,107358-107166,79
				5,18,162732-162531,98
				6,18,159174-158977,98
				92,148,1499-1694,93
				93,148,5119-5311,98
				94,148,8723-8887,85
				83,121,9616-9419,98
				60,95,23458-23268,93
				61,95,27053-26892,85
				74,108,19609-19449,85
				103,180,3533-3656,61
				96,149,357-521,85
				2,44,467-663,98
				10,24,544-734,93
down- msg-I 32	54	1736-1935		93,148,1743-1934,96	pseudo33,54,5304-5458,78		none	none
				94,148,5373-5551,89	pseudo67,98,23997-24181,92
				45,59,272-463,96	pseudo75,108,19220-19387,89
				103,180,156-345,95
				24,45,106921-107118,98
				41,55,80895-81073,89
				61,95,26653-26844,96
				60,95,30183-30323,70
				56,84,38678-38880,72
				84,121,12701-12867,89
				6,18,162291-162447,82
up- msg-I 6	18	158992-159191		5,18,162547-162749,90	pseudo67,98,20905-20999,47		none	none
				83,121,9434-9633,100	pseudo75,108,16075-16165,48
				84,121,12999-13127,70	pseudo30,54,20974-20887,46
				66,98,24258-24462,100	pseudo19,33,135632-135716,48
				40,55,81150-81348,100
				41,55,77556-77754,100
				23,45,107181-107378,100
				24,45,103669-103769,51
				92,148,1678-1521,78
				93,148,5296-5102,100
				94,148,8825-8671,77
				96,149,459-305,77
				21,44,602-450,77
				74,108,19464-19655,100
				61,95,23283-23436,78
				60,95,26907-27099,100
				31,54,1671-1469,100
				32,54,5208-5011,100
				10,24,672-566,55
				78,110,3336-3246,48
down- msg-I 6	18	162290-162489		32,54,1934-1770,79	pseudo33,54,5436-5363,84		none	none
				24,45,106918-107083,79	pseudo67,98,23994-24159,79
				56,84,3877-38820,69	pseudo75,108,19243-19365,63
				60,95,26653-26811,76
				61,95,30183-30313,65
				103,180,323-189,63
				45,59,441-307,63
				93,148,1912-1778,63
				94,148,5529-5395,63
				41,55,80917-81051,63
				84,121,12725-12844,61
up- msg-II 7	18	155245-155444		68,98,17051-17253,100	pseudo2,6,7042-6875,91		III,34,54,12842-12640,100	III,111,205,3018-2822,98
				104,180,7457-7263,100	pseudo90,140,10136-9954,92		III,100,157,3348-3145.100
				76,108,12269-12463,100			III,107,187,1751-1956,100
				13,26,2858-2664,100			III,53,74,5612-5411,100
				79.110,7146-6953,94			III,55,74,17474-17253,100
				85,121,5726-5911,94			III,46,59,7954-7759,99
				20,33,131726-131916,87			III,110,202,4022-3866,80
down- msg-II 7	18	158696-158895		79,110,3703-3505,100	none		none	none
				85,121,9151-9348,100
				76,108,15722-15916,100
				104,180.3806-4005,100
				20,33,135266-135465,100
				25,45,103331-103520,100
				62,95,23020-23185,83
				68,98,20538-20703,83
				37,54,21130-21295,82
up- msg-II 25	45	99823-100022		85,121,5161-5240,41	none		none	none
down- msg-II 25	45	103285-103484		37,54,21362-21168,97	none		none	none
				68,98,20468-20666,100
				62,95,22950-23148,100
				20,33,135289-135427,87
				104,180,3982-3844,87
				79,110,3689-3542,76
				7,18,158710-158857,76
				85,121,9165-9311,76
				76,108,15736-15879,76
up- msg-II 3	6	10585-10784		none	none		none	none
down- msg-II 3	6	8011-8211		none	none		none	none
up- msg-II 37	54	24594-24793		62,95,19769-19610,81	pseudo15,26,8574-8705,70		none	none
down- msg-II 37	54	21164-21363		68,98,20665-20471,97
				62,95,23417-22953,97
				25,45,103486-103288,100
				20,33,135426-135289,72
				104,180,3841-3982,73
				79,110,3540-3670,65
				7,18,158859-158729,65
				85,121,9313-9184,65
				76,108,15881-15755,65
up- msg-III 34	54	12639-12838		100,157,3145-3343,100	pseudo111,205,2823-3002,93		II,68,98,17248-17056,98	II,pseudo90,140,9954-10110,75
				53,74,5411-5607,100			II,7,18,155444-155520,100	II,pseudo2,6,6874-7037,92
				55,74,17257-17469,98			II,104,180,7263-7418,83
				107,187,1957-1756,100			II,76,108,12463-12308,83
				46,59,7759-7949,99			II,13,26,2664-2819,83
				8,18,146963-146867,49			II,79,110,6952-7146,97
				112,207,854-670,100			II,85,121,5907-5726,85
				110,202,3871-4022,81			II,62,95,19755-19593,82
down- msg-III 34	54	9209-9408		110,202,427-626,100	none		none	none
				46,59,4289-4395,53
				53,74,1912-2020,53
				107,187,5262-5346,42
up- msg-III 53	74	5612-5411		55,74,17252-17473,100	pseudo111,205,2822-3017,98		II,68,98,17253-17052,100	II,pseudo2,6,6875-7041,93
				100,157,3145-3347,100			II,7,18,155444-155246,100	II,pseudo90,140,9968-10110,71
				34,54,12639-12841,100			II,104,7263-7456,100
				107,187,1957-1752,100			II,76,108,12463-12270,100
				46,59,7759-7953,100			II,13,26,2664-2857,100
				110,202,3866-4022,82			II,79,110,6952-7146,86
				112,207,854-667,100			II,85,121,5912-5726,86
							II,62,95,19732-19589,78
down- msg-III 53	74	1963-2162		107,187,5402-5204,100	none		none	none
				46,59,4341-4504,83
				110,202,612-528,42
				34,54,9393-9309,42
up- msg-III 55	74	17252-17451		55,74,5412-5589,100	none		II,68,98,17252-17074,100	II,pseudo90,140,954-10110,82
				100,157,3146-3325,100			II,7,18,155443-155268,100
				34,54,12641-12819,100			II,104,180,7264-7409,78
				107,187,1956-1785,95			II,76,108,12462-12317,78
				46,59,7760-7939,92			II,13,26,2665-2810,78
				110,202,3867-3978,55			II,79,110,6953-7064,55
				112,207,852-752,48			II,85,121,5911-5804,55
down- msg-III 55	74	13955-14154		53,74,2166-2340,89	none		none	none
				8,18,150102-149919,92
				110,202,627-806,92
				34.54,9408-9587,92
up- msg-III 8	18	146765-146964		107,187,1839-1956,55	pseudo15,26,8704-8599,55		none	none
				34,54,12738-12640,48
				46,59,7945-7759,49
down- msg-III 8	18	150104-150303		none	none		none	none
up- msg-IV 80	110	11193-11392		77,108,8116-7912,100	pseudo48,59,16934-17132,100		none	none
				89,140,7832-8022,100	pseudo14,26,6952-7150,99
				86,121,1593-1389,100
				63,95,7515-7345,84
down- msg-IV 80	110	8918-9118		89,140,5563-5764,100	pseudo14,26,4707-4906,100		3106 bps down- III 8, 2037 bps up- II 7,18,153408-153228,100	none
				77,140,10413-10217,100	pseudo48,59,14643-14839,100		1241 bps down- III 55, 2716 bps up- V 54,74,12514-12713,100
				86,121,3871-3667,100			2215 bps up- II 68,98,15039-14853,84
up- msg-IV 63	95	7341-7541		77,108,7911-8085,86	pseudo48,59,17133-16965,86		none	none
				89,140,8023-7854,86	pseudo14,26,7148-6983,86
				86,121,1395-1584,90
				80,110,11392-11224,86
down- msg-IV 63	95	9549-9749		91,147,6691-6824,64			1302 bps down- III 55, 2716 bps up- V 54,74,12578-12708,62
				70,105,2901-2793,53
up- msg-V 54	74	9797-9997		47,59,11855-12052,100	pseudo35,54,17154-17335,100		5867 bps up- IV 77,108,2250-2111,70	none
				101,157,7519-7716,100
				88,140,2901-3103,100
down- msg-V 54	74	6561-6761		101,157,4302-4501,100	pseudo35,54,13992-14121,70		5656 bps down- VI 51,5006 bps up- II 50,62,5719-5881,87	none
				108,187,539-410,70
				47,59,8669-8794,70
				42,55,70824-70692,69
up- msg-V 42	55	73031-73231		none	none		none	none
down- msg-V 42	55	76295-76495		97.149,1824-1626,100	none		none	none
				95,148,10199-10001,100
				11,24,2028-1828,100
				22,44,1946-1748,100
up- msg-V 28	45	84948-85147		97,149,5033-4879,81	none		none	none
				22,44,5134-4980,81
down- msg-V 28	45	88421-88621		none	none		none	none
up- msg-VI 18	26	22150-21951		none	none		none	none
down- msg-VI 18	26	21952-22152		none	none		none	none
up- msg-VI 39	54	34628-34429		none	none		none	none
down- msg-VI 39	54	33331-33531		59,88,36199-36111,43	none		3004 bps up- IV 77,5113-5000,56	none
up- msg-VI 44	55	61644-61844		none	none		none	none
down- msg-VI 44	55	62801-63001		18,26,20683-20588,48	none		none	none
				51,62,11545-11464,41
up- msg-VI 49	59	21862-21663		none	none		none	none
down- msg-VI 49	59	20061-20259		none	none		none	none
up- msg-VI 73	106	10635-10835		none	none		none	none
down- msg-VI 73	106	9266-9466		none	none		none	none

## Sheet: Supplementary Data 2
Supplementary Data 2.
				Identity (%)
msg family	msg gene no. (contig / subtelomere no.)	BLASTn hit msg (pseudo)gene no. (contig / subtelomere no.)	Family	between the two genes flanking the homolog sequences	between the two 200 bps upstream regions	difference between genes and 200 bps upstream regions	between the two 200 bps downstream regions	difference between genes and 200 bps upstream regions
I	32 (54)	31 (54)	I	62	88	26
		66 (98)	I	77	84	7
		41 (55)	I	61	85	24	85	24
		40 (55)	I	60	87	27
		23 (45)	I	39	83	44
		5 (18)	I	66	83	17
		6 (18)	I	69	79	10	80	11
		92 (148)	I	59	82	23
		93 (148)	I	60	79	19	97	37
		94 (148)	I	60	74	14	94	34
		83 (121)	I	60	80	20
		60 (95)	I	64	80	16	81	17
		61 (95)	I	60	79	19	90	30
		74 (108)	I	68	79	11
		103 (180)	I	60	81	21	93	33
		96 (149)	I	51	74	23
		2 (44)	I	48	75	27
		10 (24)	I	51	73	22
		45 (59)	I	60			95	35
		24 (45)	I	81			92	11
		56 (84)	I	67			86	19
		84 (121)	I	81			86	5
						Mean 21 ± SD 8		Mean 23 ± SD 11
II	7 (18)	68 (98)	II	82	85	3	84	2
		104 (180)	II	91	76	-15	93	2
		76 (108)	II	89	76	-13	98	9
		13 (26)	II	69	83	14
		79 (110)	II	91	73	-18	100	9
		85 (121)	II	91	73	-18	99	8
		20 (33)	II	68	68	0	87	19
		25 (45)	II	90			83	-7
		62 (95)	II	73			84	11
		37 (54)	II	84			83	-1
						Mean -7 ± SD 12		Mean 6 ± SD 8
		34 (54)	III	62	87	25
		100 (157)	III	49	86	37
		107 (187)	III	52	86	34
		53 (74)	III	50	88	38
		55 (74)	III	52	80	28
		46 (59)	III	52	79	27
		110 (202)	III	52	79	27
		pseudo111 (205)	III	44	75	31
						Mean 31 ± SD 5
III	34 (54)	100 (157)	III	79	97	18
		53 (74)	III	87	97	10	88	1
		55 (74)	III	68	80	12
		107 (187)	III	85	91	6	94	9
		46 (59)	III	87	88	1	90	3
		8 (18)	III	65	87	22
		112 (207)	III	78	78	0
		110 (202)	III	81	80	-1	93	13
						Mean 9 ± SD 9		Mean 6 ± SD 5
		68 (18)	II	52	89	37
		7 (18)	II	52	87	35
		104 (180)	II	49	80	31
		76 (108)	II	50	80	30
		13 (26)	II	43	80	37
		79 (110)	II	52	76	24
		85 (121)	II	51	73	22
		62 (95)	II	53	72	19
		pseudo90 (140)	II	39	71	32
		pseudo2 (6)	II	47	69	22
						Mean 29 ± SD 7
IV	80 (110)	77 (108)	IV	80	94	14	94	14
		89 (140)	IV	-	94	-	94	-
		86 (121)	IV	79	88	9	90	11
		63 (95)	IV	60	68	8
		pseudo48 (59)	IV	79	94	15	88	9
		pseudo14 (26)	IV	87	94	7	92	5
	63 (95)	77 (108)	IV	58	69	11
		89 (140)	IV	-	69	-
		86 (121)	IV	57	68	11
		80 (110)	IV	60	68	8
		pseudo48 (59)	IV	58	70	12
		pseudo14 (26)	IV	58	68	10
		91 (147)	IV	62			73	11
		70 (105)	IV	54			71	17
						Mean 11 ± SD 3		Mean 12 ± SD 4
V	54 (74)	47 (59)	V	91	98	7	84	-7
		101 (157)	V	88	95	7	100	12
		88 (140)	V	80	90	10
		108 (187)	V	81			86	5
		42 (55)	V	60			69	9
						Mean 8 ± SD 2		Mean 5 ± SD 8

## Sheet: Supplementary Data 3
Supplementary Data 3.
Query in BLASTn					Hits with fragments > 100 bps shared			Fragement shared
msg (pseudo)gene no.	Contig no.	Coordinates	Size (bps)		msg (pseudo)gene no.	Contig no.		Size shared fragement (bps)	Coordinates in query	Coordinates in hit's contig
pseudo msg-I 33	54	5456-8451	2995		msg-I 78	110		125	1436-1561	1499-1624
msg-III 34	54	9408-12547	3139		msg-III 46	59		106	1381-1487	5870-5976
					msg-III 46	59		124	2430-2554	6916-7043
					msg-III 46	59		106	154-260	4643-4749
					msg-III 110	202		110	1068-1178	1712-1822
					msg-III 53	74		138	101-239	2261-2399
pseudo msg-V 35	54	14124-17112	2988		msg-V 54	74		190	2497-2687	9260-9450
msg-II 37	54	21365-24414	3049		msg-II 104	180		117	382-499	4391-4508
					msg-II 7	18		117	382-499	158312-158195
msg-I 6	18	159193-162289	3096		pseudo msg-I 67	98		610	103-713	21102-21712
msg-II 7	18	155656-158695	3039		msg-II 79	110		283	1932-2215	4813-4526
					msg-II 79	110		275	2603-2878	4141-3866
					msg-II 13	26		219	1932-2151	518-299
					msg-II 85	121		130	1319-1449	7429-7559
					msg-II 85	121		157	2226-2383	8336-8493
					msg-II 85	121		309	2385-2694	8495-8804
					msg-II 85	121		182	2696-2878	8806-8988
					msg-II 37	54		117	2541-2658	21862-21745
msg-II 13	26	0002-2457	2455		msg-II 104	180		143	52-195	4652-4795
					msg-II 104	180		129	621-750	5221-5350
					msg-II 104	180		462	771-1233	5371-5833
					msg-II 104	180		496	1248-1744	5848-6344
					msg-II 104	180		710	1746- 2456	6346-7056
					msg-II 76	108		122	1-122	15133-15012
					msg-II 76	108		147	622-769	14511-14364
					msg-II 76	108		370	771-1141	14362-13993
					msg-II 79	110		226	298-524	4593-4819
					msg-II 79	110		146	623-769	4918-5064
					msg-II 79	110		146	771-917	5066-5212
					msg-II 79	110		142	2314-2456	6603-6745
					msg-II 7	18		219	298-517	157806-157587
					msg-II 85	121		122	1-122	8558-8437
					msg-II 85	121		127	623-750	7936-7809
pseudo msg-IV 14	26	4909-6880	1971		msg-IV 86	121		180	162-343	3502-3321
					msg-IV 80	110		221	408-629	9524-9745
					msg-IV 77	108		144	195-339	10018-9874
msg-II 25	45	100244-103284	3040		msg-II 104	180		317	1940-2257	5113-4796
					msg-II 85	121		135	1465-1600	7571-7706
					msg-II 79	110		117	1423-1540	5325-5208
msg-I 52	74	0002-1151	1149		msg-I 61	95		1142	1-1142	24683-23541
msg-III 53	74	2161-5189	3028		msg-III 107	187		100	154-254	5051-4951
					msg-III 46	59		106	154-260	4643-4749
					msg-III 34	54		138	101-239	9508-9646
					msg-III 100	157		138	101-239	2-140
					msg-III 110	202		123	241-364	861-984
msg-V 54	74	6763-9716	2953		msg-V 47	59		111	941-1052	9743-9854
					pseudo msg-V 35	54		190	2497-2687	16620-16810
					msg-V 101	157		134	537-671	4943-5077
					msg-V 101	157		363	1054-1417	5464-5827
					msg-V 101	157		194	2231-2425	6656-6850
msg-I 45	59	473-3531	3058		msg-I 94	148		109	133-242	5693-5802
					msg-I 94	148		420	1566-1986	7122-7542
					msg-I 94	148		670	2386-3056	7944-8614
msg-III 46	59	4490-7509	3019		msg-III 53	74		106	154-260	2314-2420
					msg-III 34	54		106	154-260	9561-9667
					msg-III 34	54		106	1381-1487	10788-10894
					msg-III 34	54		124	2427-2551	11837-11961
					msg-III 107	187		153	101-254	5104-4951
					msg-III 100	157		112	154-266	55-167
					msg-III 100	157		111	683-794	584-695
msg-V 47	59	8797-11876	3079		msg-V 54	74		111	947-1058	7703-7814
pseudo msg-IV 48	59	15096-16933	1837		msg-IV 77	108		113	311-424	9646-9533
msg-V 1	6	0002-2705	2703		msg-V 22	44		102	653-755	2837-2939
pseudo msg-I 67	98	21001-23993	2932		msg-I 6	18		610	102-712	159295-159905
msg-II 68	98	17463-20467	3004		msg-II 62	95		420	1807-1954	21751-21898
					msg-II 62	95		670	1966-2181	21910-22125
					msg-II 62	95		322	2613-2935	22557-22879
					msg-II 20	33		119	2158-2277	134274-134393
					msg-II 20	33		332	2279-2611	134395-134727

## Sheet: Supplementary Data 4 
Supplementary Data 4.
Query in BLASTn					Hits with fragments > 100 bps shared			Fragement shared
Intergenic space upstream of msg (pseudo)gene no.	Contig no.	Coordinates	Size (bps)		Intergenic space upstream of msg (pseudo)gene no.	Contig no.		Size shared fragement (bps)	Coordinates in query	Coordinates in hit's contig
msg-I 31	54	1429-1934	505		msg-I 92	148		188	250-438	1684-1874
msg-III 34	54	12559-14121			msg-III 53	74		168	116-284	5444-5612
					msg-III 53	74		281	770-1051	6074-6355
pseudo msg-V 35	54	17085-19600	2515		msg-V 101	157		144	597-741	8060-8204
					msg-V 47	59		122	619-741	12432-12554
					msg-V 47	59		200	747-947	12561-12761
					msg-V 54	74		273	468-741	10220-10493
					msg-V 54	74		205	742-947	10495-10700
msg-I 6	18	158695-159192	9063		msg-I 84	121		129	1-130	9150-9279
					msg-I 78	110		199	1-200	3704-3903
msg-II 7	18	150129-155440	5311		msg-II 13	26		283	4096-4379	3888-3607
					msg-II 13	26		181	3898-4079	4086-3905
					msg-II 13	26		185	3440-3625	4546-4361
					msg-II 13	26		131	3308-3439	4679-4548
					msg-II 79	110		254 262	3078-3340	9120-8858
msg-II 13	26	2617-4911	2294		msg-II 76	108		787	35-822	12476-11689
					msg-II 7	18		283	989-1272	154507-154224
					msg-II 7	18		181	1289-1470	154207-154026
					msg-II 7	18		185	1745-1930	153753-153568
					msg-II 7	18		131	1932-2063	153567-153436
					msg-II 104	180		315	1-316	7216-7531
msg-I 23	45	106929-107325	396		msg-I 66	98		123	1-124	24005-24128
msg-I 52	74	1166-2135	969		msg-I 45	59		135	145-280	3689-3824
msg-III 53	74	5372-6765	1393		msg-III 100	157		235	162-397	3269-3504
					msg-III 100	157		320	399-719	3506-3826
					msg-III 100	157		132	996-1128	4106-4238
					msg-III 100	157		264	1129-1393	4241-4505
					msg-III 34	54		168	73-241	12674-12842
					msg-III 34	54		281	703-984	13328-13609
msg-V 54	74	9926-13949	4023		msg-V 47	59		239	575-814	12561-12800
					msg-V 47	59		129	1407-1536	13393-13522
					pseudo msg-V 35	54		273	295-568	17552-17825
					pseudo msg-V 35	54		205	570-775	17826-18031
					msg-V 101	157		144	424-568	8060-8204
					msg-V 88	140		106	489-595	3762-3868
msg-I 45	59	3356-4486	1130		msg-I 52	74		135	154-289	1310-1445
msg-V 47	59	12074-15037	2963		msg-V 54	74		122	359-481	10371-10493
					msg-V 54	74		239	488-727	10500-10739
					pseudo msg-V 35	54		122	359-481	17703-17825
					pseudo msg-V 35	54		200	488-688	17831-18031
					msg-V 88	140		334	2164-2498	5155-5489
					msg-V 88	140		115	603-718	3931-4046
					msg-V 101	157		127	359-486	8082-8209
pseudo msg-IV 48	59	17080-20170	3090		msg-IV 77	108		115	1352-1467	6599-6484
					msg-IV 77	108		142	2914-3055	5271-5129
msg-I 40	55	80892-81342	450		msg-I 93	148		218	56-274	5499-5281
					msg-I 92	148		119	1-120	1937-1818
msg-I 66	98	23990-24453	463		msg-I 23	45		123	1-134	106914-107048
pseudo msg-I 67	98	20468-20994	526		msg-I 60	95		224	1-225	22950-23174
msg-I 10	24	496-2006	1510		msg-I 96	149		105	222-327	504-609
					msg-I 96	149		107	331-438	613-720
					msg-I 94	148		108	331-439	8989-9097
