# Supplementary material for: Fungal antigenic variation using mosaicism and reassortment of subtelomeric genes’ repertoires
Source: Nat Commun. 2023 Nov 2;14:7026. doi: 10.1038/s41467-023-42685-6 (PMC10622565; doi:10.1038/s41467-023-42685-6)
Supplement: Supplementary file 6 — Supplementary Dataset 6 [file 41467_2023_42685_MOESM6_ESM.xlsx]

## Sheet: Table 1
Genomic repertoires
Number of patients	Number of cities
	1	2	3	4	5	Total	% alleles
1	411	0	0	0	0	411	44.8
2	50	128	0	0	0	178	19.4
3	4	62	40	0	0	106	11.6
4	2	15	36	7	0	60	6.5
5	0	8	16	14	1	39	4.3
6	0	1	20	17	4	42	4.6
7	0	0	8	11	4	23	2.5
8	0	0	6	10	4	20	2.2
9	0	0	1	8	3	12	1.3
10	0	0	2	3	4	9	1
11	0	0	0	2	2	4	0.4
12	0	0	0	1	4	5	0.5
13	0	0	0	1	3	4	0.4
14	0	0	0	0	2	2	0.2
15	0	0	0	0	2	2	0.2
Total	467	214	129	74	33	917
% alleles	50.9	23.3	14.1	8.1	3.6		100
Expressed repertoires
Number of patients	Number of cities
	1	2	3	4	5	Total	% alleles
1	347	0	0	0	0	347	64.5
2	41	61	0	0	0	102	19
3	4	27	21	0	0	52	9.7
4	0	7	13	1	0	21	3.9
5	0	3	4	3	0	10	1.9
6	0	0	2	2	0	4	0.7
7	0	0	0	1	0	1	0.2
8	0	0	0	0	1	1	0.2
Total	392	98	40	7	1	538
% alleles	72.9	18.2	7.4	1.3	0.2		100

## Sheet: Table 2
Query sequence of 200 bps localized immediately up- or downstream of msg CDS			No. of significant BLASTn hits localized immediately up- or downstream of msg CDS
			of the same msg family		of another msg family
msg family	msg gene no. (contig / subtelomere no.)	Localization relatively to gene	Genes	Pseudogenes	Genes (family)	Pseudogenes (family)
I	32 (54)	up b	18	1	0	0
		down c	11	3	0	0
	6 (18)	up b	20	4	0	0
		down c	11	3	0	0
II	7 (18)	up	7	2	7 (III)	1 (III)
		down	9	0	0	0
	25 (45)	up	1	0	0	0
		down	9	0	0	0
	3 (6)	up	0	0	0	0
		down	0	0	0	0
	37 (54)	up	1	1	0	0
		down	9	0	0	0
III	34 (54)	up	8	1	8 (II)	2 (II)
		down	4	0	0	0
	53 (74)	up	7	1	8 (II)	2 (II)
		down	4	0	0	0
	55 (74)	up	7	0	7 (II)	1 (II)
		down	4	0	0	0
	8 (18)	up	3	0	0	0
		down	0	0	0	0
IV	80 (110)	up	4	2	3 d	0
		down	3	2	0	0
	63 (95)	up	4	2	0	0
		down	2	0	1 d	0
V	54 (74)	up	3	1	1 d	0
		down	4	1	1 d	0
	42 (55)	up	0	0	0	0
		down	4	0	0	0
	28 (45)	up	2	0	0	0
		down	0	0	0	0
VI	18,39,44,49,73 (26,54,55,59,106 )	up	0	0	0	0
	18,49,73	down	0	0	0	0
	39	down	1	0	1 d	0
	44	down	2	0	0	0
a The 200 bps sequence located immediately up- or downstream of the msg CDS was used as query in a BLASTn analysis against the PacBio P. jirovecii genome assembly 8 (search of somewhat similar sequences). All significant hits with a coverage of the query > 40% are listed. The msg gene numbers are those used in Fig. S7. The identities between hits and query of relevant genes are given in Supplemen…
b The CRJE was not included in the 200 bps upstream sequences of msg-I genes.
c The 200 bps sequence downstream of msg-I gene includes the 31 bps fully conserved ca. 90 bps after the stop codon.
d These hits were located between and thousands of bps from msg genes of different families (Supplementary Data 1).
