# Supplementary material for: Fungal antigenic variation using mosaicism and reassortment of subtelomeric genes’ repertoires
Source: Nat Commun. 2023 Nov 2;14:7026. doi: 10.1038/s41467-023-42685-6 (PMC10622565; doi:10.1038/s41467-023-42685-6)
Supplement: Supplementary file 8 — Source Data [file 41467_2023_42685_MOESM8_ESM.xlsx]

## Sheet: Figure 2
Figure 2
Sample	Repertoire	Number of strains	Number of alleles in the repertoire	Number of reads
BE1	genomic	4	185	185
BE1	expressed	4	90	114871
BE2	genomic	1	56	89715
BE2	expressed	1	63	81930
BE4	genomic	3	113	64675
BE4	expressed	3	82	118855
BE5	genomic	5	118	59621
BE5	expressed	5	18	87971
BR1	genomic	3	83	10390
BR1	expressed	3	3	44660
BR2	genomic	3	96	10223
BR2	expressed	3	2	74597
BR3	genomic	3	128	53637
BR3	expressed	3	5	53153
BR4	genomic	2	96	62663
BR4	expressed	2	9	129340
BR5	genomic	4	170	63110
BR5	expressed	4	18	51327
CI1	genomic	4	140	68705
CI1	expressed	4	108	74055
CI5	genomic	1	44	42208
CI5	expressed	1	45	79360
LA1	genomic	3	148	86886
LA1	expressed	3	82	93068
LA2	genomic	1	49	75727
LA2	expressed	1	54	96656
LA3	genomic	1	79	102174
LA3	expressed	1	22	68022
LA4	genomic	3	130	85638
LA4	expressed	3	18	66498
LA5	genomic	2	144	54008
LA5	expressed	2	21	105142
LA6	genomic	5	116	34424
LA6	expressed	5	91	63385
LA7	genomic	1	59	65819
LA7	expressed	1	5	160836
LA8	genomic	1	105	81891
LA8	expressed	1	59	86139
LA9	genomic	1	54	58179
LA9	expressed	1	7	72070
SE1	genomic	1	61	90496
SE1	expressed	1	41	68808
SE2	genomic	1	115	86177
SE2	expressed	1	12	56908
SE3	genomic	3	77	16602
SE3	expressed	3	8	45822
SE4	genomic	3	139	78240
SE4	expressed	3	17	52226

## Sheet: Figure 5
Figure 5
Tree of the 1007 alleles present in the 24 patients, indicating the order of the alleles in each panel. Supplementary Data 5.

## Sheet: Figure 6
Figure 6
Colored lines are conserved fragments within mutliple alleles
Size: size of the fragment
Blast: fragments was identified when these two alleles where blasted
Sequence: sequence of the fragment
Red
Blast	BE1cd100532810	LA2cd100205170
Size (bps)	420
Sequence	tattgctagaaaagatacaagggttagatgatttcgattcatgtgtagaaaaattgggaaagtggtgtaatgattggactagaagaggaagaactcgttttactctttcatgtgtaacacagaatattacttgcaagattcttacagaaagggttggatctaagtgtgctagattggatgaacatatgaaaacaaataacattttagaaaatgtaaagaataaaacagaaacaatatgtacattttggggaccgtattgcagcaagtttatgtcaggttgcaaaaacttaatgaaagctaatggtgggaagtgtgaagaacttaacaaggaatgcgaaacattcatcaaaaagaaagagttggaattaaaactagttgaccaattgaagggtcatttga…
Blue
Blast	SE4c106825843	SE1c113772912
Size (bps)	133
Sequence	aactaaaacaactggaaaaagacttagaagacgactttaaagtatttaaagaacttaaagaacaagcaaaagaagcaatgaacaagtccaatcttgttttatcactcgttaagaaaaacgaaagtaatacatc
Violet
Blast	BR4c101190418	LA8c113313657
Size (bps)	104
Sequence	tggatcaaaaactacaaaaagtgtgtaaagaagataaaatagaaggaaagtgcacaggattagaaggaaaaattaaagcaaaatgcagtgattttaaagataaa

## Sheet: Figure 7
Figure 7
Alignment of 37 CRJE sequences
T551_ ...: found on GenBank
msg...: from Schmid et al, 2017
orange : non-matches
The alignment was obtained using Clone Manager 9 Professional Edition software version 9.51 (Sci Ed Software LLC)
CRJE: Conserved Recombination Junction Element

## Sheet: Figure S2
Figure S2
x: sample not used in this study

## Sheet: Figure S4
Figure S4	Relative abundance of the msg-I alleles in the duplicate samples (in %).
Allele:	Sample:	LA1 genomic	LA1 genomic duplicate	LA1 expressed	LA1 expressed duplicate	LA2 genomic	LA2 genomic duplicate	LA3 genomic	LA3 genomic duplicate	LA3 expressed	LA3 expressed duplicate	LA4 expressed	LA4 expressed duplicate	BE1 genomic	BE1 genomic duplicate	BE1 expressed	BE1 expressed duplicate
BE1cd133824900		0	0	0	0	0	0	0	0	0	0	0	0	2.08749	2.35569	0	0
LA7c108528291		0	0	0	0	4.10819	4.36828	0	0	0	0	0.288521	0	1.51578	1.51824	0.152388	0
BE1ud167840496		0	0	0	0	0	0	0	0	0	0	0.909707	0.792537	1.46312	1.54532	3.82422	2.11327
BE3u100926408		0.0371885	0	0	0	0	0	0	0	0	0	0	0	1.45184	1.08501	0	0
BE5c100663836		0	0	0	0	0	0	0	0	0	0	0	0	1.44808	1.27068	0.154462	0
LA10u100403554		0.624236	0.47396	0	0.0819542	2.37087	1.84619	0	0	0	0	0	0	1.31643	0.996045	0	0
BE1cd10158869		0	0	0	0	0	0	0	0	0	0	0	0	1.2713	1.40413	0	0
LA4c102892293		0	0	0	0	0	0	0	0	0	0	0	0	1.2224	0.869363	0.159645	0.212775
LA8u100272429		0.499389	0.44597	1.29266	1.89985	0	0	0	0	0	0	0	0	1.21864	1.53372	0	0
BR3c112920574		1.28965	1.24648	0.311148	0.586718	0	0	0	0	0	0	0	0	1.19607	1.11596	0	0.0958046
SE1c101909957		0.27493	0.25564	0	0.101511	0	0	0	0	0	0	0	0	1.18103	1.06761	0.183488	0.276274
BE1cd103613095		0	0	0	0	0	0	0	0	0	0	0	0	1.17351	1.19912	0	0.0378763
BE1ud128713979		0	0	0	0	0	0	0	0	0	0	0	0	1.14342	1.06857	1.68664	1.43818
BR3u100403135		2.33358	2.21492	4.8696	2.96246	0	0	0	0	0	0	3.68297	0.534678	1.09076	1.10145	0.150315	0.443375
LA4c124454407		0	0	0	0	0	0	0	0	0	0	0	0	1.04186	0.769759	0	0
LA3cd101909723		0	0	0	0	0	0	2.0386	2.24034	0	0	0	0	0.981683	0.977671	0	0
BR4c114953002		0	0	0	0	0	0	0	0	0	0	0	0	0.981683	1.14787	0	0.212775
LA5c126353437		0	0	0	0	0	0	0	0	0	0	0	0	0.981683	1.01248	0	0
BR5u102696207		0	0	0	0	0	0	0	0	0	0	0	0	0.97416	1.15947	0.0829325	0
LA5u100074080		0	0	0	0	0	0	0.0237768	0	0	0	0	0	0.940309	1.17108	1.43681	1.06722
BE1cd103810844		0	0	0	0	0	0	0	0	0	0	0	0	0.936548	0.87033	0	0.0389903
LA7u100074959		0.568453	0.589651	0.165693	0.0921985	0	0	0.141627	0	0	0	0	0	0.932787	0.907078	0	0
LA2cd11471355		0	0	0	0	2.08393	1.81308	0	0	0	0	0	0	0.906458	0.692396	0	0
LA7c112789461		0	0	0	0	1.25575	1.11205	0	0	0	0	0	0	0.902697	0.862594	0	0
BE1ud112198262		0	0	0.657712	0.155527	0	0	0.0506549	0.0783266	0	0	0	0	0.898936	0.817144	2.62896	2.57224
BE4c108529933		0	0	0	0	0	0	0	0	0	0	0	0	0.895174	0.926418	0	0
CI5u102892396		0	0	0	0	0	0	0.157134	0.0391633	0	0	0	1.52819	0.868846	0.92255	0.806518	0.883408
BR3c14747767		0	0	0	0	0	0	0	0	0	0	0	0	0.853801	0.91288	0	0
SE2c100794988		0	0	0	0	0	0	0	0	0	0	0	0	0.846278	0.809407	0	0
BE1cd121962805		0	0	0	0	0	0	0	0	0	0	0	0	0.842517	0.630506	0.0798225	0.131453
LA2cd110692578		0.34001	0.376929	0	0.0698474	2.35951	2.80524	0	0	0	0	0	0	0.834995	1.17688	0.628214	1.20201
LA8u10094898		0	0	0	0	0	0	0	0	0	0	0	0	0.827472	0.831649	3.13899	4.19869
SE1c102040312		0	0	0	0	0	0	0	0	0	0	0	0	0.823711	0.750418	0.0549428	0
BE3c102039882		0	0	0	0	0	0	0	0	0	0	0	0	0.812427	0.641143	0	0
BE4u100403843		0	0	0	0	0	0	0	0	0	0	0	0	0.808666	0.857759	0	0.129225
BE2c101057380		0	0	0	0	0	0	0	0	0	0	0	0	0.804905	0.708836	0.29752	0.629414
SE1c113772912		0.479467	0.472094	0	0.0540153	0	0	0	0	0	0	0	0	0.786098	1.02409	0.0580527	0
LA1ud114361311		0.217819	0.257506	3.90959	3.58177	0	0	0	0	0	0	0	0	0.778576	0.573451	0.321363	0.123655
LA7c115409254		0	0	0	0	0	0	0	0	0	0	0	0	0.778576	0.680792	0	0
SE1c53347451		0.572438	0.427311	0	0.260763	0	0	0	0	0	0	0	0	0.756009	0.763957	2.15832	2.01301
LA3ud14354005		0.515327	0.561661	0.285852	0.25145	0	0	1.11441	1.37775	3.26471	0.448329	0	0	0.756009	0.576352	0	0
BE1cd100532810		0	0	0	0	0	0	0	0	0	0	0	0	0.756009	0.946726	0.114032	0.0679545
BE1cd108399197		0	0	0	0	0	0	0	0	0	0	0	0	0.744725	0.699165	0.0673827	0.141479
BE1cd114885191		0	0	0	0	0	0	0	0	0	0	0	0	0.740964	0.593759	0	0
BR4u104333687		0	0	0	0	0	0	0	0	0	0	0	0	0.740964	0.546374	0	0
LA8u104924604		0	0	0	0	0	0	0	0	0	0	0	0	0.737202	0.818111	0.181415	0.181583
LA8u104924604		0	0	0	0	0	0	0	0	0	0	0	0	0.737202	0.826814	0	0.173785
CI3u100600372		0.548531	0.662425	0.471782	2.17738	2.4902	2.96737	1.54549	1.29139	0	0	0	1.63816	0.733441	0.590858	0.178305	0.442261
SE2c106563311		0.0225788	0	0	0	0	0	0	0	0	0	0	0	0.703351	0.652748	0	0
BE5c101646601		0	0	0	0	0	0	0	0	0	0	0	0	0.703351	0.609231	0.0922624	0
BE1cd105907390		0	0	0	0	0	0	0	0	0	0	0	0	0.688306	0.920616	0	0
BE1cd107479146		0	0	0	0	0	0	0	0	0	0	0	0	0.680784	0.666286	0	0
SE3u100009239		0	0	0	0	0	0	0	0	0	0	0	0	0.673261	0.766858	0	0.0813225
BE1ud117178930		1.37465	1.2782	0.361741	0.157389	0	0	0	0	0	0	0	0	0.665739	0.546374	1.6628	1.11958
LA7c102041851		0	0	0	0	0	0	0.0558238	0	0	0	0	0	0.650694	0.76299	0.221844	0.31415
BE1ud20645817		0	0	0	0	0	0	0	0	0	0	0	0	0.643171	0.311385	0.990007	0.794287
BE1ud20645817		0	0	0	0	0	0	0	0	0	0	0	0	0.643171	0.724308	0	0
LA8c101253622		0.2311	0.240712	0	0	0	0	0	0	0	0	0	0	0.63941	0.631473	0	0
SE2c101451094		0	0	0	0	0	0	0	0	0	0	0	0	0.63941	0.687561	0	0
LA8c100271693		0	0	0	0	0	0	0	0	0	0	0.748892	3.17015	0.635649	0.608264	0	0.0534724
BR3c127926371		0	0	0	0	0	0	0	0	0	0	0	0	0.624365	0.813275	0	0
BE1ud116328379		0	0	0	0	0	0	0	0	0	0	0	0	0.620604	0.571517	3.38054	5.48872
CI3c106432837		0	0	0	0	2.67771	3.09753	0	0	0	0	0	0	0.620604	0.712704	2.68079	1.84814
BE1ud116328379		0	0	0	0	0	0	0	0.0542261	0	0	0	0	0.620604	0.645979	0	0.0835506
BE5c10028739		0	0	0	0	0	0	0	0	0	0	0	0	0.620604	0.787166	0	0
BR5u101714011		0	0	0	0	0	0	0	0	0	0	0	0	0.620604	0.553143	0	0.0356482
BR5u100860213		0.31079	0.343341	0.793048	0.431191	0	0	0	0	0	0	0	0	0.613082	0.49222	0.160682	0.0969187
BE5c111346168		0	0	0	0	0	0	0.780499	1.16687	1.0356	2.66555	0	0	0.60932	0.699165	0	0
BR5u102171545		0	0	0	0	0	0	0	0	0	0	0	0	0.60932	0.572484	0	0.0668405
BE1cd108659293		0	0	0	0	0	0	0	0	0	0	0	0	0.601798	0.597627	0	0
BE1cd113772042		0	0	0	0	0	0	0	0	0	0	0	0	0.601798	0.60633	0	0
BR3c107873753		0	0	0	0	0	0	0	0	0	0	0	0	0.594275	0.583121	0	0
BE2c100469476		0.34665	0.376929	0	0	0	0	0	0	0	0	0	0	0.586753	0.729143	0	0
SE4u104138748		0	0	0	0	0	0	0	0	0	0	0	0	0.586753	0.685627	0	0
BE1cd130875772		0	0	0	0	0	0	0	0	0	0	0	0	0.57923	0.616001	0.170012	0.391017
LA7c109709361		0	0	0	0	0	0	0	0	0	0	0	0	0.575469	0.547341	0.146169	0
BE1cd156500208		0	0	0	0	0	0	0	0	0	0	0	0	0.571708	0.649847	0.0684193	0
LA6c10095177		0	0	0	0	0	0	0	0	0	0	0	0	0.556663	0.541539	0	0
SE3u105186188		0	0	0	0	0	0	0	0	0	0	0	0	0.552902	0.422594	0.225991	0.497961
BR4c111935924		0	0	0	0	0	0	0	0	0	0	0	0	0.549141	0.541539	0.0839691	0.0534724
LA2cd106826107		0	0	0	0	1.27564	0.899687	0	0	0	0	0	0	0.549141	0.396484	0	0.329746
BE1ud101581713		0.324072	0.389991	0	0.07171	0	0	0	0	0	0	0	0	0.545379	0.459341	2.57609	1.77239
BE1ud104268383		0	0	0	0	0	0	0	0	0	0	0	0	0.545379	0.792001	6.91346	3.10028
BR3c127403349		0	0	0	0	0	0	0	0	0	0	0	0	0.537857	0.460308	0.121289	0
BR3c127403349		0	0	0	0	0	0	0	0	0	0	0	0	0.537857	0.441934	0	0
LA5u104268743		0	0	0	0	2.06688	1.5265	0	0	0	0	0	0	0.526573	0.207912	1.61407	2.18791
LA2cd110036828		0	0	0	0	1.75294	1.67607	0	0	0	0	0	0	0.526573	0.539605	0	0
LA1cd100860830		1.51676	1.56183	0	0.241206	0	0	0	0	0	0	0	0	0.522812	0.589891	0	0
BE1cd135595599		0	0	0	0	0	0	0	0	0	0	0	0	0.504006	0.616968	0	0
SE2c108530231		0	0	0	0	0	0	0	0	0	0	0	0	0.504006	0.629539	0	0
BE4u102040525		0	0	0	0	0	0	0	0	0	0	0	1.77468	0.500244	0.476748	0.0611627	0.278502
BE1ud102434234		0	0	0	0	0	0	0	0	0	0	0	0	0.496483	0.454506	5.55337	8.35283
LA3cd103154724		0	0	0	0	1.7089	1.6578	2.35287	2.02243	0	0	0	0	0.496483	0.419693	0	0
LA2cd102042288		0.835414	0.78558	0.846171	0.39487	2.01716	1.64181	0	0.0341424	0	0	0	0	0.492722	0.301715	0	0
LA4c106235839		0.191255	0.151145	0	0.0214199	0	0	0	0	0	0	0	0	0.488961	0.484484	0	0
LA10u130744545		0	0	0	0	0	0	0	0	0	0	0	0	0.488961	0.504792	0	0
LA2cd102828724		0.994794	1.07481	0.102451	0.407909	1.3765	1.26504	0	0	0	0	0	0	0.4852	0.44	0	0.141479
LA6c119341904		0	0	0	0	0	0	0	0	0	0	0	0	0.4852	0.297846	0	0
LA1ud122291799		0.620252	0.759456	2.22231	3.08818	0	0	0	0.0271131	0	0	0	0	0.477677	0.566682	0	0
BE1cd105646780		0	0	0	0	0	0	0	0	0	0	0	0	0.477677	0.348132	0	0
BE3c101647226		0.188599	0.216454	0.390833	0.282183	0	0	0	0	0	0	0	0	0.473916	0.301715	0.116105	0
BE1cd21628905		0	0	0	0	0	0	0	0	0	0	0	0	0.451348	0.537671	0	0
CI2c106693116		0	0	0	0	0	0	0	0	0	0	0	0	0.451348	0.352967	0	0.0790945
LA9c115147142		0.294852	0.412383	0	0	0	0	0	0	0	0	0	0	0.447587	0.595693	0	0.158189
BR4u102040475		0	0	0	0	0	0	0	0	0	0	0	0	0.447587	0.31622	0	0
LA1cd100599713		1.13558	1.02069	0	0.116412	0	0	0	0	0	0	0	0	0.440065	0.40422	0	0
LA5u106628908		0	0	0	0	0	0	0	0	0	0	0	0	0.436303	0.370374	0	0
SE2c105710870		0	0	0	0	0	0	0	0	0	0	0	0	0.436303	0.40422	0	0
LA9c101057014		0.041173	0	0	0.025145	2.58111	2.55178	0	0	0	0	0	0	0.432542	0.29978	0	0
LA7c102892419		0	0	0	0	0	0	0	0	0	0	0	0	0.432542	0.272704	0.275751	0.125883
BR5c164563164		0	0	0	0	0	0	0	0	0	0	0	0	0.421259	0.352967	0	0.160417
LA2cd103351603		3.7069	3.36624	0	1.16878	4.77442	6.0512	0	0	0	0	0	0	0.417497	0.435165	0	0
BE1cd10486062		0	0	0	0	0	0	0	0	0	0	0	0	0.417497	0.448704	0	0.0802085
LA1ud119538461		1.01339	0.886343	1.34704	0.741313	0	0	0	0	0	0	0	0	0.406214	0.271737	0	0
BE1cd139460744		0	0	0	0	0	0	0	0	0	0	0	0	0.406214	0.29011	0	0
BE1cd143459445		0	0	0	0	0	0	0	0	0	0	0	0	0.402452	0.411956	0	0
BE1cd161090398		0	0	0	0	0	0	0	0	0	0	0	0	0.383646	0.320088	0	0
SE4c110100748		0	0	0	0	0	0	0	0	0	0	0	0	0.383646	0.305583	0	0.0401043
LA5c1312281		0	0	0	0	0	0	0.102344	0.0341424	0	0	0.807227	0	0.379885	0.375209	0	0
LA5c100468556		0	0	0	0	0	0	0	0	0	0	0	0	0.379885	0.161495	0	0
SE2c102105627		0.873931	1.2894	0.199843	0.851206	0	0	0	0	0	0	0	0	0.372362	0.448704	0	0
SE4u103678876		0.280242	0	0	0.053084	0	0	0	0	0	0	0	0	0.368601	0.305583	0.0653093	0.197179
BE1ud102500386		0	0	0	0	0	0	0	0	0	0	0	0	0.361079	0.427429	5.96803	6.42114
SE1c101124119		0	0	0	0	0	0	0	0	0	0	0	0	0.357317	0.307517	0.500705	1.40922
CI3c135201020		0	0	0	0	0	0	0	0	0	0	0	0	0.353556	0.300748	0.201111	0.126997
LA9u11339578		0.308134	0	0.136602	0.404183	0	0	0	0	0	0	0	0	0.346034	0.210813	0	0.0646124
BR5c101124576		0	0	0	0	0	0	0	0	0	0	0	0	0.342273	0.345231	0.0870791	0.0857786
BE5u104007770		0	0	0	0	0	0	0	0	0	0	0	0	0.319705	0.298813	0	0.0679545
LA7c130351136		0	0	0	0	0	0	0	0	0	0	0	0	0.319705	0.257231	0	0
SE2c112855106		0.614939	0.621373	0.340239	0.391145	0	0	0	0	0	0	0	0	0.315944	0.274638	0	0.301896
SE1u123538268		0	0	0	0	0	0	0	0	0	0	0	0	0.315944	0.28044	0	0
SE4c119080453		0	0	0	0	0	0	0	0	0	0	0	0	0.312183	0.143121	0	0
LA1cd114098904		1.3348	1.23342	0.292176	0.0726413	0	0	0	0	0	0	0	0	0.308421	0.335561	0.0528695	0.0712965
BR3c103614487		0	0	0	0	0	0	0	0	0	0	0	0	0.308421	0.32589	0	0
BR5c101517198		0	0	0	0	0	0	0	0	0	0	0	0	0.30466	0.283341	0	0
LA6c155388406		0	0	0	0	0	0	0	0	0	0	0	0	0.300899	0.250462	0	0
SE2c102435118		0	0	0	0	0	0	0	0	0	0	0	0	0.300899	0.230154	0	0
CI3u111542803		0	0	0	0	0	0	0	0	0	0	0	0	0.293376	0.270769	0	0
LA2u10027030		0.549859	0.55793	0	0.246794	1.69612	1.36894	0	0	0	0	0	0	0.285854	0.242725	0	0.0300782
BR4c101582095		1.17144	1.30806	0.0872733	0.317573	0	0	0	0	0	0	0	0	0.282093	0.334594	0	0
BE1cd124977770		0	0	0	0	0	0	0	0	0	0	0	0	0.278332	0.381978	0	0
CI3u131990408		0.707911	0.580321	1.61139	1.13618	0	0	0	0.136569	0	0	0	0	0.270809	0.232088	0	0
BE4u100205029		0	0	0	0	0	0	0	0	0	0	0	0	0.267048	0.229187	0	0
LA1ud136971303		1.57919	1.35471	2.48033	1.70334	0	0	0	0	0	0	0	0	0.255764	0.292044	2.03496	1.65207
LA7c121832685		0	0	0	0	0	0	0	0	0	0	0	0	0.252003	0.291077	0	0
LA3cd104007209		0.0132816	0	0	0	0	0	1.62613	1.41289	0	0	0	0	0.248242	0.292044	0	0.0445603
BR4c110757983		0	0	0	0	0	0	0	0	0	0	0	0	0.24448	0.298813	0.243614	0.198293
LA10u107021914		0	0	0	0	1.37224	1.10977	0	0	0	0	0	0	0.236958	0.207912	0	0
BE3u101253715		0	0	0	0	0	0	0	0	0	0	0	0	0.236958	0.219517	0	0
BE4c100401818		0	0	0	0	0	0	0	0	0	0	0	0	0.236958	0.180835	0	0
SE3c103548402		0.0385167	0.0671755	0	0	0	0	0	0	0	0	0	0	0.233197	0.219517	0	0
BE1cd119998171		0	0	0	0	0	0	0	0	0	0	0	0	0.221913	0.208879	0	0
LA8c104661348		0	0	0	0	0	0	0	0	0	0	0	0	0.218152	0.162462	0.298557	0.403271
LA8c104661348		0	0	0	0	0	0	0	0	0	0	0	0	0.218152	0.183736	0	0
LA3cd101582628		0	0	0	0	0	0	2.28981	1.84168	0	0	0	0	0.21439	0.200176	0	0
LA4c109119787		0.593689	0.541136	0.252966	0.288702	0	0	0	0	0	0	0	0	0.210629	0.115077	0	0
BE1ud161678278		0.266961	0.309754	0	0.219786	0	0	0	0	0	0	0	0	0.206868	0.168264	0.259164	0.162645
LA2cd100598885		0	0	0	0	3.64509	3.74717	0	0	0	0	0	0	0.199346	0.224352	0	0.162645
LA4c117048823		0.357276	0.354537	0	0.122931	0	0	0	0	0	0	0	0	0.195584	0.168264	0	0
SE4c27132253		0.369229	0.360135	0	0.078229	0	0	0	0	0	0	0	0	0.188062	0.222418	0	0
LA7c101320948		0	0	0	0	0	0	0	0	0	0	0	0	0.184301	0.205011	0	0
LA6c107021769		0	0	0	0	0	0	0	0	0	0	0	0	0.176778	0.225319	0	0.0835506
BR4c120719009		0	0	0	0	0	0	0	0	0	0	0	0	0.173017	0.11411	0	0
LA7c114230783		0.0278914	0	0	0	0	0	0.209856	0	0	0	0	0	0.165494	0.183736	0.958907	0.776463
SE2c12191837		0	0	0	0	0	0	0	0	0	0	0	0	0.165494	0.172132	0.110922	0
SE2c12191837		0	0	0	0	0	0	0	0	0	0	0	0	0.165494	0.132484	0	0
LA5u116654586		0	0	0	0.0698474	0	0	0	0	0	0	0	0	0.161733	0.137319	0	0
BR2c132120663		0	0	0	0	0	0	0	0	0	0	0	0	0.142927	0.115077	0	0.0523584
BR1c101321240		0	0	0	0	0	0	0	0	0	0	0	0	0.135405	0.110242	0	0.569258
BE1cd41025825		0	0	0	0	0	0	0	0	0	0	0	0	0.124121	0.119912	0	0
BE5c106694414		0	0	0	0	0	0	0	0	0	0	0	0	0.12036	0.100572	0	0.114743
BE1ud126682037		0	0	0	0	0	0	0	0	0	0	0	0	0.109076	0.0899341	1.11233	0.954704
BE1cd173278167		0	0	0	0	0	0	0	0	0	0	0	0	0.109076	0.0889671	0	0
BR5c107612351		0	0	0	0	0	0	0	0	0	0	0	0	0.0977922	0.109275	0	0
LA8u118096030		0	0	0	0	0	0	0	0	0	0	0	0	0.0940309	0.087033	0	0
LA3ud108528328		0	0	0	0	0	0	0.692628	0.732053	5.90402	0.174447	0	0	0.0902697	0	0	0
BE5c105775249		0	0	0	0	0	0	0	0	0	0	0	0	0.0865084	0.108308	0	0
BR5c128647383		0	0	0	0	0	0	0	0	0	0	0	0	0.0865084	0.0783297	0	0
BE1ud101385097		0	0	0	0	0	0	0	0	0	0	0	0	0.0827472	0.058022	2.74507	3.07132
LA10u102501180		0	0	0	0	0	0	0	0	0	0	0	0	0.078986	0.085099	0	0
BE1cd156895540		0	0	0	0	0	0	0	0	0	0	0	0	0.0714635	0.146989	0	0
BE1ud101318971		0	0	0	0	0	0	0	0	0	0	0	0	0.063941	0.124747	5.02882	5.38734
BE1ud101318971		0	0	0	0	0	0	0	0	0	0	0	0	0.063941	0.0406154	0	0
SE2u100534518		0.0597673	0	0.111305	0.16484	0	0	0	0	0	0	0	0	0.0564185	0.0473847	0.28508	0.176013
LA10u10224500		0	0	0	0	0.00426161	0	0	0	0	0	0	0	0.0488961	0.0589891	0	0
LA1ud10094907		2.66429	2.8251	6.66565	5.76287	0	0	1.28188	2.29457	0	0	0	0	0	0	0	0
LA1cd103744245		2.45179	2.49669	1.64934	1.28892	0	0	0	0	0	0	0	0	0	0	0	0
LA1cd100009356		2.30569	2.65716	0.189725	1.15853	0	0	0	0	0	0	0	0	0	0	0	0
BE3u110952955		2.29639	2.57879	0.866409	0.692886	0	0	0	0	0	0	0	0	0	0	0	0
LA1ud162663058		2.25389	2.17387	1.58104	2.69238	0	0	0	0	0	0	0	0	0	0	0	0
BE3u100467454		2.14897	1.9257	0.182136	0.434916	0	0	0	0	0	0	0	0	0	0	0	0
LA1cd100797224		1.94576	2.09737	0.418659	0.474031	0	0	0	0	0	0	0	0	0	0	0	0
LA3ud106758660		1.87537	1.97794	0	0.937817	0	0	1.39559	1.04034	7.27864	0	0	0	0	0	0	0
LA1ud109447625		1.77575	1.55623	5.60573	4.2402	0	0	0	0	0	0	0	0	0	0	0	0
BR4u107479161		1.73724	1.60288	0.437631	0.654703	0	0	0	0	0	0	0	0	0	0	0	0
LA7c100861658		1.69872	1.74656	0.552731	2.60298	0	0	0	0	0	0	0	0	0	0	0	0
LA4u141035644		1.64426	1.8268	1.42926	1.53199	0	0	0	0	0	0	61.179	59.1104	0	0	0	0
BE3c125044241		1.62833	1.52078	0.454074	0.547603	0	0	0	0	0	0	0	0	0	0	0	0
LA1cd100272330		1.50614	1.48532	0.713364	0.19371	0	0	0	0	0	0	0	0	0	0	0	0
LA1cd113510861		1.45168	1.32112	0	0	0	0	0	0	0	0	0	0	0	0	0	0
LA1cd103746071		1.37465	1.51145	0.844907	0.963894	0	0	0	0	0	0	0	0	0	0	0	0
LA1cd102171563		1.37066	1.7335	0.911943	1.73128	0	0	0	0	0	0	0	0	0	0	0	0
LA1cd101254151		1.37066	1.28007	0	0.168565	0	0	0	0	0	0	0	0	0	0	0	0
LA4c104925357		1.36801	1.32672	0.384508	0.327817	0	0	0	0	0	0	0	0	0	0	0	0
LA7u10029856		1.29496	1.25021	2.29187	2.12988	0	0	0	0	0	0	0	0	0	0	0	0
LA1cd114229903		1.29496	1.27447	0.67289	1.98739	0	0	0	0	0	0	0	0	0	0	0	0
CI5u100600599		1.22058	1.28753	0	0.719893	0	0	0	0	0	0	0	0	0	0	0	0
LA1cd113379840		1.05456	1.19423	0	0	0.0852321	0.0513781	0	0	0	0	0	0	0	0	0	0
LA1cd10682859		1.03862	1.21102	0	0.185328	0	0	0	0.150628	0	0	0	0	0	0	0	0
LA1ud103743548		0.993465	0.99457	16.8703	10.6047	0	0	0	0	0	0	0	0	0	0	0	0
LA1cd109117620		0.962918	0.905003	0.862614	1.07286	0	0	0	0	0	0	0	0	0	0	0	0
LA4c106891721		0.911119	0.932992	0.455339	1.03095	0	0	0.0372158	0.0512136	0	0	0	0	0	0	0	0
LA2cd106366165		0.824789	0.796776	0.954947	0.297084	6.05574	6.23387	0	0	0	0	0	0	0	0	0	0
LA1ud10488099		0.779631	0.830363	11.4366	7.22501	0	0	0	0	0	0	0	0	0	0	0	0
LA1cd130679858		0.749084	0.604579	0.658976	0.0465649	0	0	0	0.0471968	0	0	0	0	0	0	0	0
LA7c104598331		0.746427	0.865817	0	0.447023	0	0	0	0	0	0	0	0	0	0.236923	0	0
LA1ud104794898		0.734474	0.727734	7.59025	2.46701	0	0	0	0	0	0	0	0	0	0	0	0
BR1u102369376		0.725177	0.647497	0	0.493588	0	0	0	0	0	0	0	0	0	0	0	0
BE5u10093380		0.698613	0.845291	0.545142	0.230962	0	0	0	0	0	0	0	0	0	0.0705935	0	0.0189381
LA1cd110298435		0.698613	0.641899	0.132807	0.245863	0	0	0	0	0	0	0	0	0	0	0	0
BE2c100795025		0.695957	0.5486	0	0	0	0	0	0	0	0	0	0	0	0	0	0
LA1cd164301308		0.677363	0.626971	0.0543877	0.173221	0	0	0	0	0	0	0	0	0	0	0	0
LA1cd11993995		0.654784	0.645631	0	0.550397	0	0	0	0	0	0	0	0	0	0	0	0
BE3u108790667		0.646815	0.612043	0	0.170428	0	0	0	0	0	0	0	0	0	0	0	0
SE1c109183877		0.628221	0.70161	0.051858	0.0884733	0	0	0	0	0	0	0	0	0	0	0	0
LA3cd102892524		0.602986	0.597115	0	0.101511	0	0	1.163	1.16184	0	3.64594	0	0	0	0	0	0
LA1ud105251521		0.596345	0.651229	1.06625	0.168565	0	0	0	0	0	0	0	0	0	0	0	0
SE1c104990294		0.572438	0.610177	0	0.555985	0	0	0	0	0	0	0	0	0	0	0	0
LA2cd105513728		0.552516	0.556064	0.270674	0.244	2.06688	1.86445	0	0	0	0	0	0	0	0	0	0
LA9u101649245		0.549859	0.582187	0.48696	0.600687	0	0	0	0	0	0	0	0	0	0	0	0
LA1cd102566136		0.548531	0.615775	0	0.352962	0	0	0	0	0	0	0	0	0	0	0	0
BE5c105056271		0.521968	0.503816	0	0.393939	0	0	0	0	0	0	0	0	0	0.214682	0	0
LA5u19990604		0.519311	0.479558	0.244112	0.522458	0	0	0	0	0	0	0	0	0	0	0	0
LA3cd10487140		0.517983	0.550466	0.605854	0.255176	0	0	2.00242	2.07264	0	0	0	0	0	0	0	0
LA5u101910188		0.483451	0.475826	0	0.203023	4.93636	6.2019	0	0	0	0	2.70074	0	0	0	0	0
LA1cd106104703		0.459544	0.449702	0	0.238412	0	0	0	0	0	0	0	0	0	0	0	0
LA8u106497440		0.446263	0.414249	0.0935974	0	0	0	0	0	0	0	0	0	0	0	0	0
LA2cd102828724		0.442278	0.432909	0.102451	0.321298	0	0	0	0	0	0	0	0	0	0	0	0
LA1cd130287846		0.434309	0.462764	0.0379449	0.0763664	0	0	0	0	0	0	0	0	0	0	0	0
LA1cd107678530		0.403761	0.421713	0	0	0	0	0	0	0	0	0	0	0	0	0	0
LA3cd109576473		0.394464	0.410517	0.22514	0.153664	0	0	1.0286	1.14277	0	0	0	0	0	0	0	0
SE1c107151502		0.394464	0.320949	0.161898	0	0	0	0	0	0	0	0	0	0	0	0	0
BR3c100794579		0.387823	0.311619	0.22514	0.169496	0	0	0.0361821	0.0411717	0	0	0	0	0	0	0	0
CI2u100467282		0.387823	0.43664	0	0	0	0	0	0	0	0	0	0	0	0	0	0
BE3u100076300		0.370557	0.438506	0.398421	0.711512	0	0	0.128188	0	0	0	0	0	0	0	0	0
BE5c101123358		0.366573	0.356403	0	0.116412	0	0	0	0	0	0	0	0	0	0	0	0
LA1cd151847423		0.366573	0.401187	0	0.309191	0	0	0	0	0	0	0	0	0	0	0	0
LA1cd112331002		0.347979	0.306022	0	0	0	0	0	0	0	0	0	0	0	0	0	0
LA1ud53543775		0.338681	0.503816	2.23748	0.980657	0	0	0	0	0	0	0	0	0	0	0	0
LA1cd176098026		0.338681	0.238846	0.0986568	0	0	0	0	0	0	0	0	0	0	0	0	0
LA4c103351908		0.336025	0.244444	0	0	0	0	0	0	0	0	0	0	0	0	0	0
LA1cd105317658		0.314774	0.289228	0	0	0	0	0	0	0	0	0	0	0	0	0	0
BR5u104923538		0.309462	0.311619	0	0.0149008	0	0	0	0	0	0	0	0	0	0	0	0
LA8c111215388		0.305477	0.248176	0	0	0	0	0	0	0	0	0	0	0	0	0	0
BE3u100403548		0.288211	0.393723	0	0.314779	0	0	0	0	0	0	0	0	0	0	0	0
LA8c116195486		0.285555	0.311619	0	0.112687	0	0	0	0	0	0	0	0	0	0	0	0
LA9c119735172		0.282899	0.332145	0.118894	0.0391145	0	0	0	0	0	0	0	0	0	0	0	0
LA1cd127535294		0.268289	0.242578	0	0	0	0	0	0	0	0	0	0	0	0	0	0
LA1ud106170144		0.265632	0.266836	0.925856	0.477756	0	0	0	0	0	0	0	0	0	0	0	0
LA4c107807190		0.249695	0.20899	0	0.478687	0	0	0	0	0	0	0	0	0	0	0	0
LA1cd175899584		0.247038	0.214588	0	0	0	0	0	0	0	0	0	0	0	0	0	0
SE2c105973075		0.225788	0.238846	0	0.447023	0	0	0	0	0	0	0	0	0	0	0	0
BE4u100272318		0.224459	0.2743	0	0	0	0	0	0	0	0	0	0	0	0	0	0
LA8u10160723		0.223131	0.23698	0.207432	0.378107	0	0	0	0	0	0	0	0	0	0	0	0
LA1cd111216078		0.205865	0.203392	0	0.0419084	0	0	0	0	0	0	0	0	0	0	0	0
LA1ud146146134		0.183286	0.205258	1.36728	0.421878	0	0	0	0	0	0	0	0	0	0	0	0
SE2c108594070		0.128832	0.128753	0	0	0	0	0	0	0	0	0	0	0	0	0	0
LA9u100925642		0.123519	0.136217	0	0	0	0	0	0	0	0	0	0	0	0	0	0
LA9c116983094		0.0916432	0.0447836	0	0	0	0	0	0	0	0	0	0	0	0	0	0
SE1u107284489		0.0796897	0.132485	0.0619767	0.379038	0	0	0	0	0	0	0	0	0	0	0	0
BE4u103089077		0.0743771	0.203392	0	0	0	0	0	0	0	0	0	0	0	0	0	0
BE2u100598992		0.0464857	0.0186598	0	0	2.86948	2.41591	0.173674	0.102427	0	0	0	0	0	0	0	0
BE5c107875004		0.0451575	0	0	0	0	0	0	0	0	0	0	0	0	0	0	0
LA3ud104661689		0.0438294	0	0	0.0549466	0	0	2.01793	1.54946	8.97214	3.49592	0	0	0	0	0	0
CI2c120128061		0.0425012	0.0466496	0	0	0	0	0	0	0	0	0	0	0	0	0	0
BR5u109316917		0.0371885	0.0186598	0	0.202092	0	0	0	0	0	0	0	0	0	0	0	0
CI5u101319972		0.0305477	0	0	0	0	0	0.596487	0.418746	5.04489	9.91557	2.16154	0	0	0	0	0
LA1ud155125586		0.0305477	0	0.0430042	0.0642596	0	0	0	0	0	0	0	0	0	0	0	0
SE3c124454016		0.0305477	0	0	0.108031	0	0	0	0	0	0	0	0	0	0	0	0
SE3c115018275		0.0265632	0	0	0	0	0	0	0	0	0	0	0	0	0	0	0
LA1cd112198323		0.0252351	0.0410517	0	0	0	0	0	0	0	0	0	0	0	0	0	0
LA1cd122488713		0.0252351	0	0	0	0	0	0	0	0	0	0	0	0	0	0	0
SE1c115935532		0.0239069	0	0	0	0	0	0	0	0	0	0	0	0	0	0	0
LA2cd101123351		0.0172661	0	0	0	3.02858	3.5565	0	0	0	0	0	0	0	0	0	0
LA7u100272069		0.00796897	0	0	0	2.1308	2.01745	0	0.0883685	0	0	0	0	0	0	0	0
BR2u100205801		0.00664081	0	0	0	0	0	0	0	0	0	0	0	0	0	0	0
BR4c101190418		0.00531265	0	0	0	0	0	0	0	0	0	0	0	0	0	0	0
BE1ud105056692		0	0	0	0	0	0	0	0	0	0	0	0	0	0.0754286	6.74967	3.7141
BE1ud100664093		0	0	0	0	0	0	0	0	0	0	0	0	0	0.105407	4.46591	5.34167
BE1ud100927338		0	0	0	0	0	0	0	0	0	0	0	0	0	0.0193407	3.46865	2.20016
BE1ud104989404		0	0	0	0	0	0	0	0	0	0	0	0	0	0.0705935	3.34425	3.39327
BE1ud103613218		0	0	0	0	0	0	0	0	0	0	0	0	0	0.0309451	3.28931	2.36727
BE1ud112854351		0	0	0	0	0	0	0	0	0	0	0	0	0	0.0357803	3.14832	2.03641
BE1ud110429924		0	0	0	0	0	0	0	0	0	0	0	0	0	0	2.32626	2.20128
BE1ud130875942		0	0	0	0	0	0	0	0	0	0	0	0	0	0.0154725	1.13307	1.26997
BE1ud126943578		0	0	0	0	0	0	0	0	0	0	0	0	0	0	1.05324	0.827708
BE1ud106826067		0	0	0	0	0	0	0	0	0	0	0	0	0	0	0.881158	1.37023
BE1ud101386046		0	0	0	0	0	0	0	0	0	0	0	0	0	0.0193407	0.867681	1.05831
SE4c105579071		0	0	0	0	0	0	0	0	0	0	0	0	0	0.141187	0.759869	0.776463
BE1ud131925170		0	0	0	0	0	0	0	0	0	0	0	0	0	0	0.36905	0.719649
BE1ud157288438		0	0	0	0	0	0	0	0	0	0	0	0	0	0	0.36905	0.388789
SE3u110953735		0	0	0	0	0	0	0	0	0	0	0	0	0	0.240791	0.3535	0.192723
BE1ud167903602		0	0	0	0	0	0	0	0	0	0	0	0	0	0.056088	0.332767	0.182697
BE1ud105906447		0	0	0	0	0	0	0	0	0	0	0	0	0	0	0.209405	0.223916
BE1ud106105668		0	0	0	0	0	0	0	0	0	0	0	0	0	0	0.204221	0
BE1ud118228242		0	0	0	0	0	0	0	0	0	0	0	0	0	0	0.175195	0
BE1ud136382872		0	0	0	0	0	0	0	0	0	0	0	0	0	0	0.165865	0.191609
BE1ud126288073		0	0	0	0	0	0	0	0	0	0	0	0	0	0	0.0974457	0
BE1ud10749974		0	0	0	0	0	0	0	0	0	0	0	0	0	0	0.0860425	0.0445603
BE1ud129632156		0	0	0	0	0	0	0	0	0	0	0	0	0	0	0.0839691	0.135909
LA10u103481379		0	0	0	0	0	0	1.08546	1.37775	0	0	0	0	0	0.0996045	0.0829325	0.259564
BE1ud108398585		0	0	0	0	0	0	0	0	0	0	0	0	0	0	0.0756759	0
BE4u100794665		0	0	0	0	0	0	0	0	0	0	0	0	0	0.0309451	0.066346	0.0211661
BE1ud125567441		0	0	0	0	0	0	0	0	0	0	0	0	0	0	0.0611627	0.198293
BE1ud4719457		0	0	0	0	0	0	0	0	0	0	0	0	0	0	0.0611627	0
BE1ud135266997		0	0	0	0	0	0	0	0	0	0	0	0	0	0	0.0425029	0
BE1ud118227826		0	0	0	0	0	0	0	0	0	0	0	0	0	0	0.0373196	0.0802085
BE1ud134809620		0	0	0	0	0	0	0	0	0	0	0	0	0	0	0.0269531	0.495733
LA4u100467229		0	0	0	0	0	0	0	0	0	0	17.0117	9.0099	0	0	0	0
LA4u101647687		0	0	0	0	0	0	0	0	0	0	2.86944	14.8117	0	0	0	0
LA4u150144045		0	0	0	0	0	0	0	0	0	0	1.87617	4.58458	0	0	0	0
LA3ud102238116		0	0	0	0	0	0	0.992422	1.03632	2.58359	0	1.37008	0	0	0	0	0
LA4u105054479		0	0	0	0	0	0	0	0	0	0	1.27075	0	0	0	0	0
LA4c104466694		0	0	0	0	0	0	0	0	0	0	1.20453	0	0	0	0	0
LA4u120130188		0	0	0	0	0	0	0	0	0	0	0.603844	1.56232	0	0	0	0
LA9c100862065		0	0	0	0	0	0	0	0	0	0	0.504517	0	0	0	0	0
LA4u101386339		0	0	0	0	0	0	0	0	0	0	0.431993	0	0	0	0	0
LA4c100729092		0	0	0	0	0	0	0	0	0	0	0.378388	0	0	0	0	0
LA3ud103024437		0	0	0	0	0	0	2.1151	2.1821	13.1749	38.7325	0	0	0	0	0	0
LA3ud110821693		0	0	0	0	0	0	1.07306	1.76837	12.7523	21.7535	0	0	0	0	0	0
LA3ud104990109		0	0	0	0	0	0	2.41696	3.56085	8.71672	0.129091	0	0	0	0	0	0
LA3ud108333595		0	0	0	0	0	0	1.22812	0.58042	6.48762	0.98737	0	0	0	0	0	0
LA3cd100731426		0	0	0	0	0	0	2.32806	3.53474	4.9644	0	0	0	0	0	0	0
LA3ud118358334		0	0	0	0	0	0	1.4049	1.36168	4.16409	7.50471	0	0	0	0	0	0
LA3ud104005654		0	0	0	0	0	0	0	0.0853559	3.79721	0	0	0	0	0	0	0
LA3cd102369183		0	0	0	0	2.10949	2.14075	4.50932	3.63616	2.49536	0.279115	0	0	0	0	0	0
SE1u119736567		0	0	0	0	0	0	1.00173	0.82745	2.42105	0	0	0	0	0	0	0
LA3cd105382646		0	0	0	0	0	0	3.12613	2.55867	2.18421	0	0	0	0	0	0	0
LA3ud145033324		0	0	0	0	0	0	0	0	2.10062	0	0	0	0	0	0	0
LA3ud113183441		0	0	0	0.130382	0	0	1.1692	1.72519	2.03096	0	0	0	0	0	0	0
LA3cd106564099		0	0	0	0	0	0	1.07202	1.37373	0.439628	0	0	0	0	0	0	0
LA3cd116196571		0	0	0	0	0	0	1.44315	1.12569	0.117647	6.4842	0	0	0	0	0	0
LA3cd100403383		0	0	0	0	0	0	0.915923	1.11264	0.0696594	0.282604	0	0	0	0	0	0
LA3cd102892160		0	0	0	0	0	0	3.20366	4.18746	0	0.216314	0	0	0	0	0	0
LA3cd101976825		0	0	0	0	0	0	2.70952	1.87883	0	0	0	0	0	0	0	0
LA3cd110101919		0	0	0	0	0	0	2.61235	2.60486	0	0	0	0	0	0	0	0
LA3cd11993576		0	0	0	0	0	0	2.48519	2.86093	0	0	0	0	0	0	0	0
LA3cd101517340		0	0	0	0	0	0	2.46968	2.13289	0	0	0	0	0	0	0	0
LA3cd112066712		0	0	0	0	0	0	2.37768	2.74344	0	0	0	0	0	0	0	0
LA3cd100403143		0	0	0	0	0	0	2.32702	2.16804	0	0.134324	0	0	0	0	0	0
LA3cd11273109		0	0	0	0	0	0	2.20194	2.15197	0	0	0	0	0	0	0	0
LA3cd12781319		0	0	0	0	0	0	2.13371	2.02645	0	0	0	0	0	0	0	0
LA3cd10028087		0	0	0	0	0	0	2.1244	2.05557	0	0	0	0	0	0	0	0
BR2u100666162		0	0	0	0	0	0	2.08719	2.05858	0	0	0	0	0	0	0	0
LA3cd107480306		0	0	0	0	0.0894937	0.034252	1.92489	1.49925	0	0	0	0	0	0	0	0
LA5u100205476		0	0	0	0	0	0	1.90524	1.18494	0	0	0	0	0	0	0	0
LA3cd117049968		0	0	0	0	0	0	1.86183	1.63984	0	0	0	0	0	0	0	0
LA3cd109511786		0	0	0	0	0	0	1.82358	1.49524	0	0	0	0	0	0	0	0
LA3cd105513378		0	0	0	0	0	0	1.81737	1.74528	0	0	0	0	0	0	0	0
LA9u102039660		0	0	0	0	0	0	1.78223	1.80051	0	0	0	0	0	0	0	0
LA3cd119605964		0	0	0	0	0	0	1.7295	1.12871	0	0	0	0	0	0	0	0
LA3cd100469102		0	0	0	0	0	0	1.60235	1.20201	0	0	0	0	0	0	0	0
LA3cd109708362		0	0	0	0	1.39355	1.44429	1.4969	1.73122	0	0	0	0	0	0	0	0
LA3cd109576894		0	0	0	0	0	0	1.34597	1.01323	0	0	0	0	0	0	0	0
LA2cd100204745		0	0	0	0	1.80692	1.73886	1.20848	0.986112	0	0	0	0	0	0	0	0
LA3cd107938707		0	0	0	0	0	0	1.19297	1.20201	0	0	0	0	0	0	0	0
LA3cd101911363		0	0	0	0	0	0	1.10304	1.50126	0	0	0	0	0	0	0	0
LA3cd107741813		0	0	0	0	0	0	0.982085	1.14477	0	0	0	0	0	0	0	0
LA3cd135464931		0	0	0	0	0	0	0.888011	0.710965	0	0	0	0	0	0	0	0
LA3cd11077046		0	0	0	0	0	0	0.643007	1.30444	0	0	0	0	0	0	0	0
PL1c172754267		0	0	0	0	0	0	0.262578	0	0	0	0	0	0	0	0	0
SE4u100730805		0	0	0	0	0	0	0.193316	0.350461	0	0	0	0	0	0	0	0
LA3cd121834303		0	0	0	0	0	0	0.129222	0	0	0	0	0	0	0	0	0
LA3cd100534024		0	0	0	0	0	0	0.086837	0.0552303	0	0.716977	0	0	0	0	0	0
LA5c138611212		0	0	0	0	0	0	0.0858032	0.0913811	0	0	0	0	0	0	0	0
BR5c10749077		0	0	0	0	0	0	0.0827019	0	0	0	0	0	0	0	0	0
LA5c108134688		0	0	0	3.49889	0	0	0.0702966	0	0	0	0	0	0	0	0	0
BE4c116720630		0	0	0	0	0	0	0.0434185	0	0	0	0	0	0	0	0	0
LA8u101385673		0	0	0	0	0	0	0.0372158	0	0	0	0	0	0	0	0	0
SE4c128122984		0	0	0	0	0	0	0.0361821	0	0	0	0	0	0	0	0	0
BE2c100796347		0	0	0	0	0	0	0.00827019	0.0823434	0	2.35678	0	0	0	0	0	0
LA2cd102564082		0	0	0	0	2.47741	2.34512	0	0	0	0	0	0	0	0	0	0
LA2u100403366		0	0	0	0	2.46179	2.42733	0	0	0	0	0	0	0	0	0	0
LA2cd105122142		0	0	0	0	2.24445	2.26863	0	0	0	0	0	0	0	0	0	0
LA2cd106037614		0	0	0	0	2.07824	2.06768	0	0	0	0	0	0	0	0	0	0
CI5c108726921		0	0	0	0	1.93903	1.75713	0	0	0	0	0	0	0	0	0	0
LA2cd100599192		0	0	0	0	1.93335	1.97292	0	0	0	0	0	0	0	0	0	0
LA2cd100207338		0	0	0	0	1.79272	2.0026	0	0	0	0	0	0	0	0	0	0
LA2cd104398882		0	0	0	0	1.6393	1.55048	0	0	0	0	0	0	0	0	0	0
LA2u103942330		0	0	0	0	1.62793	1.59272	0	0	0	0	0	0	0	0	0	0
CI5u108265770		0	0	0	0	1.60378	1.84048	0	0	0	0	0	0	0	0	0	0
LA2cd102892971		0	0	0	0	1.52992	1.40091	0	0.145607	0	0	0	0	0	0	0	0
LA2cd101974277		0	0	0	0	1.52423	1.12918	0	0	0	0	0	0	0	0	0	0
LA2cd100205170		0	0	0	0	1.51855	1.62811	0	0	0	0	0	0	0	0	0	0
LA2cd112985012		0	0	0	0	1.4802	1.28331	0	0	0	0	0	0	0	0	0	0
LA2cd101582144		0	0	0	0	1.38218	1.20339	0	0	0	0	0	0	0	0	0	0
LA2cd107415336		0	0	0	0	1.29695	1.20225	0	0	0	0	0	0	0	0	0	0
LA2cd106301361		0	0	0	0	1.24723	1.04126	0	0	0	0	0	0	0	0	0	0
LA5u119473138		0	0	0	0	1.17478	1.31756	0	0	0	0	0	0	0	0	0	0
LA2u100205494		0	0	0	0	0.858003	0.763821	0	0	0	0	0	0.273027	0	0	0	0
LA1ud115411624		0	0.0429177	0.677949	1.55806	0	0	0	0	0	0	0	0	0	0	0	0
BR4c127928339		0	0	0.249172	0.087542	0	0	0	0	0	0	0	0	0	0	0	0
LA1ud164169092		0	0	0.226405	0	0	0	0	0	0	0	0	0	0	0	0	0
LA1ud115280428		0	0	0.22008	0	0	0	0	0	0	0	0	0	0	0	0	0
LA1ud106367826		0	0	0.166958	0.177878	0	0	0	0	0	0	0	0	0	0	0	0
LA1ud170133314		0	0	0.160633	0.0661222	0	0	0	0	0	0	0	0	0	0	0	0
LA1ud104793279		0	0	0.117629	0	0	0	0	0	0	0	0	0	0	0	0	0
LA1ud179570052		0	0	0.113835	0	0	0	0	0	0	0	0	0	0	0	0	0
LA1ud122358096		0	0	0.0834788	0	0	0	0	0	0	0	0	0	0	0	0	0
BE1c100730102		0	0	0	0	0	0	0	0	0	0	0	0	0	0.410989	0	0
BE1c101385931		0	0	0	0	0	0	0	0	0	0	0	0	0	0.0512528	0	0
BE1c106431364		0	0	0	0	0	0	0	0	0	0	0	0	0	0.119912	0	0
BE1c109316409		0	0	0	0	0	0	0	0	0	0	0	0	0	0.255297	0	0
BE1c110627551		0	0	0	0	0	0	0	0	0	0	0	0	0	0.197275	0	0
BE1c115541471		0	0	0	0	0	0	0	0	0	0	0	0	0	0.525099	0	0
BE1c130875618		0	0	0	0	0	0	0	0	0	0	0	0	0	0.057055	0	0.0389903
BE1c133303083		0	0	0	0	0	0	0	0	0	0	0	0	0	0.00773627	0	0
BE1c145230146		0	0	0	0	0	0	0	0	0	0	0	0	0	0.448704	0	0
BE1c49545922		0	0	0	0	0	0	0	0	0	0	0	0	0	0.0174066	0	0
BE1c54001791		0	0	0	0	0	0	0	0	0	0	0	0	0	0.0928352	0	0
BE1u103678082		0	0	0	0	0	0	0	0	0	0	0	0	0	0	0	0.0155961
BE1u1050730		0	0	0	0	0	0	0	0	0	0	0	0	0	0	0	0.122541
BE1u106301974		0	0	0	0	0	0	0	0	0	0	0	0	0	0	0	0.0802085
BE1u108857044		0	0	0	0	0	0	0	0	0	0	0	0	0	0	0	0.120313
BE1u109316440		0	0	0	0	0	0	0	0	0	0	0	0	0	0	0	0.207205
BE1u11470794		0	0	0	0	0	0	0	0	0	0	0	0	0	0	0	0.116971
BE1u11535296		0	0	0	0	0	0	0	0	0	0	0	0	0	0	0	0.00668404
BE1u122946753		0	0	0	0	0	0	0	0	0	0	0	0	0	0	0	0.0668405
BE1u128911019		0	0	0	0	0	0	0	0	0	0	0	0	0	0	0	0.0534724
BE1u140116387		0	0	0	0	0	0	0	0	0	0	0	0	0	0	0	0.0389903
BE1u145688173		0	0	0	0	0	0	0	0	0	0	0	0	0	0	0	0.0323062
BE1u165086299		0	0	0	0	0	0	0	0	0	0	0	0	0	0	0	0.0679545
BE1u175965510		0	0	0	0	0	0	0	0	0	0	0	0	0	0	0	0.0211661
BE1u26741529		0	0	0	0	0	0	0	0	0	0	0	0	0	0	0	0.00668404
BE1u36831646		0	0	0	0	0	0	0	0	0	0	0	0	0	0	0	0.0367622
BE1u52889480		0	0	0	0	0	0	0	0	0	0	0	0	0	0	0	0.0133681
BE1u75171284		0	0	0	0	0	0	0	0	0	0	0	0	0	0	0	0.0300782
BE1u81135118		0	0	0	0	0	0	0	0	0	0	0	0	0	0	0	0.0690685
LA1c105251825		0	0.0111959	0	0	0	0	0	0	0	0	0	0	0	0	0	0
LA1c125175037		0	0.0335877	0	0	0	0	0	0	0	0	0	0	0	0	0	0
LA1c169017678		0	0.0373197	0	0	0	0	0	0	0	0	0	0	0	0	0	0
LA1u102959145		0	0	0	0.0298015	0	0	0	0	0	0	0	0	0	0	0	0
LA1u106168621		0	0	0	0.107099	0	0	0	0	0	0	0	0	0	0	0	0
LA1u106627428		0	0	0	0.108962	0	0	0	0	0	0	0	0	0	0	0	0
LA1u108268089		0	0	0	0.17229	0	0	0	0	0	0	0	0	0	0	0	0
LA1u111347383		0	0	0	0.0465649	0	0	0	0	0	0	0	0	0	0	0	0
LA1u112788387		0	0	0	0.203023	0	0	0	0	0	0	0	0	0	0	0	0
LA1u113182182		0	0	0	0.0325954	0	0	0	0	0	0	0	0	0	0	0	0
LA1u117769836		0	0	0	0.0707787	0	0	0	0	0	0	0	0	0	0	0	0
LA1u118819404		0	0	0	0.418153	0	0	0	0	0	0	0	0	0	0	0	0
LA1u123273417		0	0	0	0.0568092	0	0	0	0	0	0	0	0	0	0	0	0
LA1u125045017		0	0	0	0.0549466	0	0	0	0	0	0	0	0	0	0	0	0
LA1u125897202		0	0.138083	0	0.276596	0	0	0	0	0	0	0	0	0	0	0	0
LA1u129499645		0	0	0	0.111756	0	0	0	0	0	0	0	0	0	0	0	0
LA1u132514985		0	0	0	0.202092	0	0	0	0	0	0	0	0	0	0	0	0
LA1u147786334		0	0	0	0.078229	0	0	0	0	0	0	0	0	0	0	0	0
LA1u148245193		0	0	0	0.0977863	0	0	0	0	0	0	0	0	0	0	0	0
LA1u156107654		0	0	0	0.0810229	0	0	0	0	0	0	0	0	0	0	0	0
LA1u159451344		0	0	0	0.034458	0	0	0	0	0	0	0	0	0	0	0	0
LA1u61999925		0	0	0	0.0307328	0	0	0	0	0	0	0	0	0	0	0	0
LA1u62194189		0	0	0	0.0474962	0	0	0	0	0	0	0	0	0	0	0	0
LA1u7080578		0	0	0	0.0307328	0	0	0	0	0	0	0	0	0	0	0	0
LA1u918015		0	0	0	0.0633283	0	0	0	0	0	0	0	0	0	0	0	0
LA3c100272485		0	0	0	0	0	0	0	0.396654	0	0	0	0	0	0	0	0
LA3c156762467		0	0	0	0	0	0	0	0.0953978	0	0	0	0	0	0	0	0
LA3c173278345		0	0	0	0	0	0	0	0.0140586	0	0	0	0	0	0	0	0
LA3c26151060		0	0	0	0	0	0	0	0.112469	0	0	0	0	0	0	0	0
LA3u110625970		0	0	0	0	0	0	0	0	0	0.0767567	0	0	0	0	0	0
LA4u10094625		0	0	0	0	0	0	0	0	0	0	0	0.614311	0	0	0	0
LA4u102498849		0	0	0	0	0	0	0	0	0	0	0	0.595351	0	0	0	0

## Sheet: Figure S5a
Figure S5a
Number of draws / patients	Observed data	1000 alleles	2000 alleles	5000 alleles
0	0	72	558	3020
1	411	200	723	1538
2	178	266	467	376
3	106	226	184	58
4	60	139	54	7
5	39	64	11	1
6	42	25	2
7	23	7	1
8	20	2
9	12	1
10	9	1
11	4
12	5
13	4
14	2
15	2

## Sheet: Figure S5b
Figure S5b
Number of draws / patients	Observed data	500 alleles	1000 alleles	2000 alleles
1	347	150	373	579
2	102	141	165	124
3	52	80	45	17
4	21	36	10	2
5	10	10	2	1
6	4	3	1
7	1	1
8	1	1

## Sheet: Figure S6
Figure S6
	GENOMIC		EXPRESSED
Number of patients	mean number of alleles	standard deviation	mean number of alleles	standard deviation
5	382	40	170	53
10	605	33	294	41
15	732	24	382	41
20	846	20	484	31
24	917	0	538	0
